# Supplementary material for: Cardiomyopathy and mitochondrial encephalomyopathy in a female child associated with a heterozygous X-linked AIFM1 variant
Source: Mol Cell Pediatr. 2026 Jun 22;13:34. doi: 10.1186/s40348-026-00246-z (PMC13287274; doi:10.1186/s40348-026-00246-z)
Supplement: Supplementary file 2 — Supplementary Material 2. [file 40348_2026_246_MOESM2_ESM.xlsx]

## Sheet: Sheet1
Pharmacological therapy
7 months		8 months		13 months		2.5 years		4 years		4.5 years		6 years
Active ingredient	Dose	Active ingredient	Dose	Active ingredient	Dose	Active ingredient	Dose	Active ingredient	Dose	Active ingredient	Dose	Active ingredient	Dose
Prednisolone	3x 20mg	Prednisolone	3x 10mg	Phenobarbital	15mg/ 15mg/ 30mg	Propranolol	3x 10mg	Propranolol	3x 10mg	Propranolol	3x 10mg	Propranolol	15mg / 10mg / 10mg
Vigabatrin	2x 300mg	Levetiracetam	2x 180mg	Levetiracetam	3x 200mg	Ramipril	1x 1.25mg	Ramipril	2x 1.5mg	Ramipril	2x 1.5mg	Ramipril	2x 1mg
Biotin	3x 10mg	Vigabatrin	2x 500mg	Vigabatrin	dosis reduction weekly (2x 400mg -> 2x 300mg -> 2x 200mg -> 2x 100mg -> 0)	Phenobarbital	45mg / 37.5mg / 45mg	Spironolactone	1x 25mg	Spironolactone	1x 25mg	Spironolactone	1x 25mg
Thiamine	3x 50mg	Phenobarbital	2x 15mg	Gabapentin	dosis reduction weekly (2x 60mg -> 1x 60mg -> 0)	Levetiracetam	3x 200mg	Furosemide	3x 10mg	Furosemide	3x 10mg	Furosemide	3x 7.5mg
Esomeprazole	1x 10mg	Lacosamide	3x 25 mg	Clonazepam	3x 0.125mg	Clonidine	40µg / 30µg / 40µg	Digoxin	1x 0.05mg	Digoxin	1x 0.1mg	Phenobarbital	45mg / 37.5mg / 45mg
		Levomepromazine	3x 1mg	Midazolam	1x 4mg	Doxylamine	1x 7.5mg	Phenobarbital	45mg / 37.5mg / 45mg	Phenobarbital	3x 30mg	Levetiracetam	3x 300mg
		Midazolam	1x 2 mg	Perazine	NA	Melatonin	1x 4mg	Levetiracetam	3x 300mg	Levetiracetam	3x 300mg	Clobazam	1x 10mg
		Morphine	0,31 - 0,62 mg	Chloral hydrate	1x 350mg	Chloral hydrate	1x 250mg	Clobazam	1x 10mg	Clobazam	1x 10mg	Clonidine	40µg / 25µg / 30µg / 30µg
		Melatonin	1x 2mg	Melatonin	2x 3mg	Riboflavin	NA	Clonidine	40µg / 30µg / 40µg / 40µg	Clonidine	4x 40mg	Riboflavin	3x 100mg
		Biotin	3x 10mg	Biotin	1x 10mg	Omeprazole	1x 10mg	Melatonin	2x 4mg	Melatonin	2x 4mg	Biotin	1x 10mg
		Thiamine	3x 50mg	Riboflavin	3x 10mg			Chloral hydrate	1x 350mg	Chloral hydrate	1x 350mg
		Coenzyme Q10	2x 30mg	Thiamine	3x 50mg			Biotin	1x 10mg	Biotin	1x 10mg
		Colecalciferol	1x 1000 I.E.	Coenzyme Q10	2x 30mg			Ubiquinol	1x 100mg	Ubiquinol	1x 100mg
		Esomeprazole	1x 10mg					Thiamine	1x 50mg	Thiamine	1x 50mg
								Riboflavin	100mg / 50mg / 100mg	Riboflavin	100mg / 50mg / 100mg
								Colecalciferol	1x 1000 I.E.	Colecalciferol	1x 1000 I.E.
								L-Carnitine	3x 250mg	L-Carnitine	3x 250mg
								Omeprazole	1x 10 mg	Omeprazole	1x 10 mg
